# Supplementary material for: Two new deep-reef basslets (Teleostei, Grammatidae, Lipogramma), with comments on the eco-evolutionary relationships of the genus
Source: Zookeys. 2016 Dec 7;(638):45–82. doi: 10.3897/zookeys.638.10455 (PMC5270743; doi:10.3897/zookeys.638.10455)
Supplement: XML Treatment for Lipogramma levinsoni [file zookeys.638.10455-treatment1.xml]

<!DOCTYPE tp:taxon-treatment
  PUBLIC "-//TaxonX//DTD Taxonomic Treatment Publishing DTD v0 20100105//EN" "tax-treatment-NSO.dtd">
<tp:taxon-treatment xmlns:tp="http://www.plazi.org/taxpub"><tp:treatment-meta><kwd-group><label>Taxon classification</label><kwd><named-content content-type="kingdom">Animalia</named-content></kwd><kwd><named-content content-type="order">Perciformes</named-content></kwd><kwd><named-content content-type="family">Grammatidae</named-content></kwd></kwd-group><mixed-citation publication-type="journal"><person-group><name><surname>Baldwin</surname><given-names>Carole C.</given-names></name><name><surname>Robertson</surname><given-names>D. Ross</given-names></name><name><surname>Nonaka</surname><given-names>Ai</given-names></name><name><surname>Tornabene</surname><given-names>Luke</given-names></name></person-group><article-title>Two new deep-reef basslets (<tp:taxon-name><tp:taxon-name-part taxon-name-part-type="subclass">Teleostei</tp:taxon-name-part></tp:taxon-name>, <tp:taxon-name><tp:taxon-name-part taxon-name-part-type="family">Grammatidae</tp:taxon-name-part></tp:taxon-name>, <italic><tp:taxon-name><tp:taxon-name-part taxon-name-part-type="genus">Lipogramma</tp:taxon-name-part></tp:taxon-name></italic>), with comments on the eco-evolutionary relationships of the genus</article-title><source>Zookeys</source><day>7</day><month>12</month><year>2016</year><volume>2016</volume><issue>638</issue><fpage>45</fpage><lpage>82</lpage><pub-id pub-id-type="doi">10.3897/zookeys.638.10455</pub-id></mixed-citation></tp:treatment-meta><tp:nomenclature><tp:taxon-name>
              <tp:taxon-name-part taxon-name-part-type="genus">Lipogramma</tp:taxon-name-part>
              <tp:taxon-name-part taxon-name-part-type="species">levinsoni</tp:taxon-name-part>
              <object-id xmlns:xlink="http://www.w3.org/1999/xlink" content-type="zoobank" xlink:type="simple">http://zoobank.org/C12172C1-B3BF-48B8-B267-61D845EDCC63</object-id>
            </tp:taxon-name><tp:taxon-authority>Baldwin, Nonaka &amp; Robertson</tp:taxon-authority><tp:taxon-status xmlns:xlink="http://www.w3.org/1999/xlink" xlink:type="simple">sp. n.</tp:taxon-status><xref ref-type="fig" rid="F2">Figure 2</xref><tp:nomenclature-citation-list><tp:nomenclature-citation><tp:taxon-name>
                  <tp:taxon-name-part taxon-name-part-type="genus">Lipogramma</tp:taxon-name-part> <tp:taxon-name-part taxon-name-part-type="species">evides</tp:taxon-name-part></tp:taxon-name><comment>Robins &amp; Colin, 1979: 43, fig. 2, table 1, <named-content xmlns:xlink="http://www.w3.org/1999/xlink" content-type="dwc:institutional_code" xlink:type="simple">ANSP</named-content> 134332, paratype from Jamaica (photograph, counts, measurements).</comment></tp:nomenclature-citation><tp:nomenclature-citation><tp:taxon-name>
                  <tp:taxon-name-part taxon-name-part-type="genus">Lipogramma</tp:taxon-name-part> <tp:taxon-name-part taxon-name-part-type="species">evides</tp:taxon-name-part></tp:taxon-name><comment>Robins &amp; Colin, 1979, fig. 3 in <xref ref-type="bibr" rid="B15">Gilmore and Jones (1988</xref>: 441), <abbrev xmlns:xlink="http://www.w3.org/1999/xlink" content-type="institution" xlink:title="Indian River Coastal Zone Museum, Harbor Branch Foundation, Fort Pierce, Florida" id="ABBRID0EZNAE" xlink:type="simple">IRCZM</abbrev> 107:07660 from San Salvador, Bahama Islands (illustration, habitat information).</comment></tp:nomenclature-citation></tp:nomenclature-citation-list></tp:nomenclature><tp:treatment-sec sec-type="type locality" id="SECID0E5NAE"><title>Type locality.</title><p>Curaçao, southern Caribbean.</p></tp:treatment-sec><tp:treatment-sec sec-type="material" id="SECID0EDOAE"><title>Holotype.</title><p>
              <named-content xmlns:xlink="http://www.w3.org/1999/xlink" content-type="dwc:institutional_code" xlink:type="simple">USNM</named-content> 406139, 28.3 mm SL, tissue no. CUR11139, Curasub submersible, sta. CURASUB11-02, Curaçao, off Substation Curaçao, <named-content xmlns:xlink="http://www.w3.org/1999/xlink" content-type="dwc:verbatimCoordinates" xlink:type="simple"><named-content content-type="geo-json" specific-use="{&#34;type&#34;:&#34;Point&#34;,&#34;coordinates&#34;:[-68.899058,12.083197]}" id="NCID0EYOAE" xlink:type="simple">12.083197 N, 68.899058 W</named-content></named-content>, 137–146 m depth, 23 May 2011, C. Baldwin, D. Robertson &amp; B. Van Bebber.</p></tp:treatment-sec><tp:treatment-sec sec-type="material" id="SECID0E4OAE"><title>Paratypes.</title><p>
              <bold>BONAIRE</bold>: <named-content xmlns:xlink="http://www.w3.org/1999/xlink" content-type="dwc:institutional_code" xlink:type="simple">USNM</named-content> 426784, 24.2 mm SL, tissue no. CUR13183, Curasub submersible, Bonaire, Bonaire City Dock, Kralendijk, Dive 2, <named-content xmlns:xlink="http://www.w3.org/1999/xlink" content-type="dwc:verbatimCoordinates" xlink:type="simple"><named-content content-type="geo-json" specific-use="{&#34;type&#34;:&#34;Point&#34;,&#34;coordinates&#34;:[-68.282900,12.150000]}" id="NCID0EUPAE" xlink:type="simple">12.15 N, 68.2829 W</named-content></named-content>, 121-137 m depth, 30 May 2013, B. Van Bebber, A. Schrier, C. Baldwin, T. Christiaan; <bold>CURAÇAO</bold>: <named-content xmlns:xlink="http://www.w3.org/1999/xlink" content-type="dwc:institutional_code" xlink:type="simple">ANSP</named-content> 201863, 24.0 mm SL, Curasub submersible, Curaçao, off Substation Curaçao, <named-content xmlns:xlink="http://www.w3.org/1999/xlink" content-type="dwc:verbatimCoordinates" xlink:type="simple"><named-content content-type="geo-json" specific-use="{&#34;type&#34;:&#34;Point&#34;,&#34;coordinates&#34;:[-68.899058,12.083197]}" id="NCID0ENQAE" xlink:type="simple">12.083197 N, 68.899058 W</named-content></named-content>, no depth data available; <named-content xmlns:xlink="http://www.w3.org/1999/xlink" content-type="dwc:institutional_code" xlink:type="simple">UF</named-content> 238589, 25.0 mm SL, tissue no. CUR11018, Curasub submersible, sta. CURASUB11-22, Curaçao, off of Substation Curaçao downline, <named-content xmlns:xlink="http://www.w3.org/1999/xlink" content-type="dwc:verbatimCoordinates" xlink:type="simple"><named-content content-type="geo-json" specific-use="{&#34;type&#34;:&#34;Point&#34;,&#34;coordinates&#34;:[-68.899058,12.083197]}" id="NCID0EBRAE" xlink:type="simple">12.083197 N, 68.899058 W</named-content></named-content>, no depth data available, 27 February 2011, C. Baldwin &amp; L. Weigt; <named-content xmlns:xlink="http://www.w3.org/1999/xlink" content-type="dwc:institutional_code" xlink:type="simple">USNM</named-content> 406393, 25.7 mm SL, tissue no. CUR11393, Curasub submersible, sta. CURASUB11-06, Curaçao, 132 m depth, 31 May 2011, C. Baldwin, A. Driskell, A. Schrier &amp; B. Van Bebber; <named-content xmlns:xlink="http://www.w3.org/1999/xlink" content-type="dwc:institutional_code" xlink:type="simple">USNM</named-content> 414877, 25.3 mm SL, cleared and stained, tissue no. CUR12159, Curasub submersible, sta. CURASUB12-15, Curaçao, off of Substation Curaçao downline, <named-content xmlns:xlink="http://www.w3.org/1999/xlink" content-type="dwc:verbatimCoordinates" xlink:type="simple"><named-content content-type="geo-json" specific-use="{&#34;type&#34;:&#34;Point&#34;,&#34;coordinates&#34;:[-68.899058,12.083197]}" id="NCID0EBSAE" xlink:type="simple">12.083197 N, 68.899058 W</named-content></named-content>, 128 m depth, 10 August 2012, A. Schrier, B. Brandt, C. Baldwin, A. Driskell &amp; P. Mace; <named-content xmlns:xlink="http://www.w3.org/1999/xlink" content-type="dwc:institutional_code" xlink:type="simple">USNM</named-content> 440229, 12.7 mm SL, Curasub submersible, sta. CURASUB14-07, Curaçao, in between Porto Marie and Daaibooi beaches, <named-content xmlns:xlink="http://www.w3.org/1999/xlink" content-type="dwc:verbatimCoordinates" xlink:type="simple"><named-content content-type="geo-json" specific-use="{&#34;type&#34;:&#34;Point&#34;,&#34;coordinates&#34;:[-69.089507,12.202842]}" id="NCID0EVSAE" xlink:type="simple">12.202842 N, 69.089507 W</named-content></named-content>, 123 m depth, 21 March 2014, C. Baldwin et al.; <named-content xmlns:xlink="http://www.w3.org/1999/xlink" content-type="dwc:institutional_code" xlink:type="simple">USNM</named-content> 440230, 13.4 mm SL, Curasub submersible, sta. CUR13-18, Curaçao, Playa Forti, Westpoint, <named-content xmlns:xlink="http://www.w3.org/1999/xlink" content-type="dwc:verbatimCoordinates" xlink:type="simple"><named-content content-type="geo-json" specific-use="{&#34;type&#34;:&#34;Point&#34;,&#34;coordinates&#34;:[-69.155300,12.367900]}" id="NCID0EJTAE" xlink:type="simple">12.3679 N, 69.1553 W</named-content></named-content>, 127 m, 15 August 2013, C. Baldwin, B. Brandt, A. Schrier, K. Johnson &amp; C. DeForest; <named-content xmlns:xlink="http://www.w3.org/1999/xlink" content-type="dwc:institutional_code" xlink:type="simple">USNM</named-content> 406140, 19.5 mm SL, tissue no. CUR11140, Curasub submersible, sta. CURASUB11-02, Curaçao, 137-146 m depth, 23 May 2011, C. Baldwin, D. Robertson &amp; B. Van Bebber. <bold>DOMINICA</bold>: <named-content xmlns:xlink="http://www.w3.org/1999/xlink" content-type="dwc:institutional_code" xlink:type="simple">USNM</named-content> 440231, 17.0 mm SL, tissue no. DOM16229, Curasub submersible, off northwest Dominica, no specific collection data available, March 2016, R/V Chapman Crew.</p></tp:treatment-sec><tp:treatment-sec sec-type="material" id="SECID0EIUAE"><title>Non-type specimens.</title><p>
              <bold>BONAIRE</bold>: <named-content xmlns:xlink="http://www.w3.org/1999/xlink" content-type="dwc:institutional_code" xlink:type="simple">USNM</named-content> 426754, 21.2 mm SL, tissue no. CUR13184, Curasub submersible, Bonaire, Bonaire City Dock, Kralendijk, Dive 2, <named-content xmlns:xlink="http://www.w3.org/1999/xlink" content-type="dwc:verbatimCoordinates" xlink:type="simple"><named-content content-type="geo-json" specific-use="{&#34;type&#34;:&#34;Point&#34;,&#34;coordinates&#34;:[-68.282900,12.150000]}" id="NCID0E6UAE" xlink:type="simple">12.15 N, 68.2829 W</named-content></named-content>, 121–137 m depth, 30 May 2013, B. Van Bebber, A. Schrier, C. Baldwin, T. Christiaan; <named-content xmlns:xlink="http://www.w3.org/1999/xlink" content-type="dwc:institutional_code" xlink:type="simple">USNM</named-content> 426802, 9.4 and 18.3 mm SL, Curasub submersible, Bonaire, Bonaire City Dock, Kralendijk, <named-content xmlns:xlink="http://www.w3.org/1999/xlink" content-type="dwc:verbatimCoordinates" xlink:type="simple"><named-content content-type="geo-json" specific-use="{&#34;type&#34;:&#34;Point&#34;,&#34;coordinates&#34;:[-68.282900,12.150000]}" id="NCID0ETVAE" xlink:type="simple">12.15 N, 68.2829 W</named-content></named-content>, 114–137 m depth, 30 May 2013, B. Van Bebber, A. Schrier, C. Baldwin, T. Christiaan. <bold>CURAÇAO</bold>: <named-content xmlns:xlink="http://www.w3.org/1999/xlink" content-type="dwc:institutional_code" xlink:type="simple">USNM</named-content> 426774, 17.6 mm SL, tissue no. CUR13267, Curasub submersible, sta. CURASUB13-18, Curaçao, Playa Forti, Westpoint, <named-content xmlns:xlink="http://www.w3.org/1999/xlink" content-type="dwc:verbatimCoordinates" xlink:type="simple"><named-content content-type="geo-json" specific-use="{&#34;type&#34;:&#34;Point&#34;,&#34;coordinates&#34;:[-69.155300,12.367900]}" id="NCID0EJWAE" xlink:type="simple">12.3679 N, 69.1553 W</named-content></named-content>, 118 m depth, 15 August 2013, C. Baldwin, B. Brandt, A. Schrier, K. Johnson &amp; C. DeForest; <named-content xmlns:xlink="http://www.w3.org/1999/xlink" content-type="dwc:institutional_code" xlink:type="simple">USNM</named-content> 426730, 12.3 mm SL, tissue no. CUR13268, Curasub submersible, sta. CURASUB13-18, Curaçao, Playa Forti, Westpoint, <named-content xmlns:xlink="http://www.w3.org/1999/xlink" content-type="dwc:verbatimCoordinates" xlink:type="simple"><named-content content-type="geo-json" specific-use="{&#34;type&#34;:&#34;Point&#34;,&#34;coordinates&#34;:[-69.155300,12.367900]}" id="NCID0E4WAE" xlink:type="simple">12.3679 N, 69.1553 W</named-content></named-content>, 118 m depth, 15 August 2013, C. Baldwin, B. Brandt, A. Schrier, K. Johnson &amp; C. DeForest; <named-content xmlns:xlink="http://www.w3.org/1999/xlink" content-type="dwc:institutional_code" xlink:type="simple">USNM</named-content> 406011, 20.9 mm SL, tissue no. CUR11011, Curasub submersible, sta. CURASUB11-22, Curaçao, off of Substation Curaçao downline, <named-content xmlns:xlink="http://www.w3.org/1999/xlink" content-type="dwc:verbatimCoordinates" xlink:type="simple"><named-content content-type="geo-json" specific-use="{&#34;type&#34;:&#34;Point&#34;,&#34;coordinates&#34;:[-68.899058,12.083197]}" id="NCID0ERXAE" xlink:type="simple">12.083197 N, 68.899058 W</named-content></named-content>, no depth data available, 27 February 2011, C. Baldwin &amp; L. Weigt; <named-content xmlns:xlink="http://www.w3.org/1999/xlink" content-type="dwc:institutional_code" xlink:type="simple">USNM</named-content> 406012, 18.0 mm SL, tissue no. CUR11012, Curasub submersible, sta. CURASUB11-22, Curaçao, off of Substation Curaçao downline, <named-content xmlns:xlink="http://www.w3.org/1999/xlink" content-type="dwc:verbatimCoordinates" xlink:type="simple"><named-content content-type="geo-json" specific-use="{&#34;type&#34;:&#34;Point&#34;,&#34;coordinates&#34;:[-68.899058,12.083197]}" id="NCID0EFYAE" xlink:type="simple">12.083197 N, 68.899058 W</named-content></named-content>, no depth data available, 27 February 2011, C. Baldwin &amp; L. Weigt; <named-content xmlns:xlink="http://www.w3.org/1999/xlink" content-type="dwc:institutional_code" xlink:type="simple">USNM</named-content> 406019, 14.0 mm SL, tissue no. CUR11019, Curasub submersible, sta. CURASUB11-22, Curaçao, off of Substation Curaçao downline, <named-content xmlns:xlink="http://www.w3.org/1999/xlink" content-type="dwc:verbatimCoordinates" xlink:type="simple"><named-content content-type="geo-json" specific-use="{&#34;type&#34;:&#34;Point&#34;,&#34;coordinates&#34;:[-68.899058,12.083197]}" id="NCID0EZYAE" xlink:type="simple">12.083197 N, 68.899058 W</named-content></named-content>, no depth data avail<!--PageBreak-->able, 27 February 2011, C. Baldwin &amp; L. Weigt; <named-content xmlns:xlink="http://www.w3.org/1999/xlink" content-type="dwc:institutional_code" xlink:type="simple">USNM</named-content> 406394, 22.2 mm SL, tissue no. CUR11394, Curasub submersible, sta. CURASUB11-06, Curaçao, 132 m depth, 31 May 2011, C. Baldwin, A. Driskell, A. Schrier &amp; B. Van Bebber. <bold>DOMINICA</bold>: <named-content xmlns:xlink="http://www.w3.org/1999/xlink" content-type="dwc:institutional_code" xlink:type="simple">USNM</named-content> 438703, 19.0 mm SL, tissue no. DOM16052, Curasub submersible, sta. CURASUB16-07, Toucari Bay, Toucari, Dominica, NW corner of island, <named-content xmlns:xlink="http://www.w3.org/1999/xlink" content-type="dwc:verbatimCoordinates" xlink:type="simple"><named-content content-type="geo-json" specific-use="{&#34;type&#34;:&#34;Point&#34;,&#34;coordinates&#34;:[-61.471788,15.608047]}" id="NCID0E4ZAE" xlink:type="simple">15.608047 N, 61.471788 W</named-content></named-content>, no depth data available, 2 March 2016, A. Schrier, R. Bakmeijer, B. Van Bebber &amp; F. van der Hoeven; <bold>JAMAICA</bold>: <named-content xmlns:xlink="http://www.w3.org/1999/xlink" content-type="dwc:institutional_code" xlink:type="simple">ANSP</named-content> 134332, 12.6 mm SL, Nekton Gamma dive 141, collection 151-2, Jamaica, Discovery Bay, 145 m depth, 15 August 1972, L. Land &amp; S. Hastings.</p></tp:treatment-sec><tp:treatment-sec sec-type="diagnosis" id="SECID0ET1AE"><title>Diagnosis.</title><p>A species of <italic><tp:taxon-name><tp:taxon-name-part taxon-name-part-type="genus">Lipogramma</tp:taxon-name-part></tp:taxon-name></italic> distinguishable from congeners by the following combination of characters: pectoral-fin rays 16–18 (modally 17), gill rakers 17–20 (modally 19); three supraorbital pores present along dorsal margin of orbit, no pore present between pore at mid orbit and one at posterodorsal corner of orbit; caudal fin truncate, tips of lobes rounded; body with three broad blackish bars (one on head, two on trunk) on white background, width of bar on head sufficient to encompass entire eye, width just ventral to eye averaging 26.4% head length; trunk bars sometimes hourglass shaped, with narrower and less intensely colored central regions; anterior trunk bar covering pectoral-fin base; posterior trunk bar extending onto dorsal and anal fins as large oval blotches bordered in part by white or blue pigment to form partial ocelli; dorsal and anal fins with thin orange sub-marginal stripe. The new species is further differentiated from congeners for which molecular data are available in mitochondrial <abbrev xmlns:xlink="http://www.w3.org/1999/xlink" xlink:title="cytochrome c oxidase subunit I" id="ABBRID0EA2AE" xlink:type="simple">COI</abbrev> and nuclear Histone 3, Rhodopsin, TMO-4C4, and RAG1.</p></tp:treatment-sec><tp:treatment-sec sec-type="description" id="SECID0EH2AE"><title>Description.</title><p>Counts and measurements of type specimens given in Table <xref ref-type="table" rid="T1">1</xref>. Frequency distributions of pectoral-fin rays and gill rakers on the first arch are given in Table <xref ref-type="table" rid="T2">2</xref>. Twenty specimens examined, 9.4 to 28.3 mm SL. Dorsal-fin rays XII, 9 (last ray composite); anal-fin rays III, 8 (last ray composite); pectoral-fin rays 16–18, modally 17, 17 on both sides in holotype; pelvic-fin rays I,5; total caudal-fin rays 25 (13 + 12), principal rays 17 (9 + 8), spinous procurrent rays 6 (III + III), and 2 additional rays (i + i) between principal and procurrent rays that are neither spinous nor typically segmented; vertebrae 25 (10 + 15); pattern of supraneural bones, anterior dorsal-fin pterygiophores and dorsal-fin spines 0/0/0+2/1+1/1/; ribs on vertebrae 3–10; epineural bones present on vertebrae 1-16 in holotype and cleared and stained paratype (difficult to assess in radiographs of most other specimens); gill rakers on first arch 17–20 (5-6 + 12–14), modally 19 (6 + 13), 19 (6 + 13) in holotype; uppermost four and lowermost one or two rakers very small or present only as nubs, all other gill rakers elongate and slender with tooth-like secondary rakers as in <italic><tp:taxon-name><tp:taxon-name-part taxon-name-part-type="genus">Lipogramma</tp:taxon-name-part> <tp:taxon-name-part taxon-name-part-type="species">evides</tp:taxon-name-part></tp:taxon-name></italic> (Fig. <xref ref-type="fig" rid="F3">3</xref>); pseudobranchial filaments 5–7 (7 in holotype), filaments fat and fluffy; branchiostegals 6.</p><fig id="F2" position="float" orientation="portrait"><label>Figure 2.</label><caption><p>
          <italic><tp:taxon-name><tp:taxon-name-part taxon-name-part-type="genus">Lipogramma</tp:taxon-name-part> <tp:taxon-name-part taxon-name-part-type="species">levinsoni</tp:taxon-name-part></tp:taxon-name></italic> sp. n. <bold>A</bold> <named-content xmlns:xlink="http://www.w3.org/1999/xlink" content-type="dwc:institutional_code" xlink:type="simple">USNM</named-content> 406139, holotype, 28.3 mm SL, photographed prior to preservation, photo by D. R. Robertson and C. C. Baldwin <bold>B</bold> <named-content xmlns:xlink="http://www.w3.org/1999/xlink" content-type="dwc:institutional_code" xlink:type="simple">USNM</named-content> 406394, 22.2 mm SL , photographed prior to preservation, photo by D. R. Robertson and C. C. Baldwin <bold>C</bold> and <bold>D</bold> Aquarium photos, Curaçao Sea Aquarium, photos by D. Ross Robertson.</p></caption><graphic xmlns:xlink="http://www.w3.org/1999/xlink" xlink:href="zookeys-638-045-g002.jpg" position="float" orientation="portrait" xlink:type="simple" id="oo_113885.jpg"/></fig><fig id="F3" position="float" orientation="portrait"><label>Figure 3.</label><caption><p>Tooth-like, secondary rakers on the first gill arch in <italic><tp:taxon-name><tp:taxon-name-part taxon-name-part-type="genus">Lipogramma</tp:taxon-name-part> <tp:taxon-name-part taxon-name-part-type="species">evides</tp:taxon-name-part></tp:taxon-name></italic>, <named-content xmlns:xlink="http://www.w3.org/1999/xlink" content-type="dwc:institutional_code" xlink:type="simple">USNM</named-content> 34771, cleared and stained paratype. Photo by L. Tornabene.</p></caption><graphic xmlns:xlink="http://www.w3.org/1999/xlink" xlink:href="zookeys-638-045-g003.jpg" position="float" orientation="portrait" xlink:type="simple" id="oo_113886.jpg"/></fig><table-wrap id="T1" position="float" orientation="portrait"><label>Table 1.</label><caption><p>Counts and measurements of type specimens of <italic><tp:taxon-name><tp:taxon-name-part taxon-name-part-type="genus">Lipogramma</tp:taxon-name-part> <tp:taxon-name-part taxon-name-part-type="species">levinsoni</tp:taxon-name-part></tp:taxon-name></italic> sp. n.. Measurements are in percent SL except width of bar ventral to eye, which is in percent head length. C&amp;S = cleared and stained; CP = caudal peduncle; PFO = pelvic-fin origin; P1 = pectoral fin; P2 = pelvic fin; DXII = twelfth dorsal-fin spine. “Other Caudal” rays include “i” – a slender, flexible, non-spinous, and typically non-segmented ray and “I” – a spinous procurrent ray.</p></caption><table id="TID0E4UBG" rules="all"><tbody><tr><th rowspan="2" colspan="1"/><th rowspan="1" colspan="1">
                      <named-content xmlns:xlink="http://www.w3.org/1999/xlink" content-type="dwc:institutional_code" xlink:type="simple">USNM</named-content> 406139</th><th rowspan="1" colspan="1">
                      <named-content xmlns:xlink="http://www.w3.org/1999/xlink" content-type="dwc:institutional_code" xlink:type="simple">USNM</named-content> 406393</th><th rowspan="1" colspan="1">
                      <named-content xmlns:xlink="http://www.w3.org/1999/xlink" content-type="dwc:institutional_code" xlink:type="simple">USNM</named-content> 406140</th><th rowspan="1" colspan="1">
                      <named-content xmlns:xlink="http://www.w3.org/1999/xlink" content-type="dwc:institutional_code" xlink:type="simple">USNM</named-content> 414877</th><th rowspan="1" colspan="1">
                      <named-content xmlns:xlink="http://www.w3.org/1999/xlink" content-type="dwc:institutional_code" xlink:type="simple">USNM</named-content> 426784</th><th rowspan="1" colspan="1">
                      <named-content xmlns:xlink="http://www.w3.org/1999/xlink" content-type="dwc:institutional_code" xlink:type="simple">USNM</named-content> 440230</th><th rowspan="1" colspan="1">
                      <named-content xmlns:xlink="http://www.w3.org/1999/xlink" content-type="dwc:institutional_code" xlink:type="simple">USNM</named-content> 440229</th><th rowspan="1" colspan="1">
                      <named-content xmlns:xlink="http://www.w3.org/1999/xlink" content-type="dwc:institutional_code" xlink:type="simple">USNM</named-content> 440231</th><th rowspan="1" colspan="1">
                      <named-content xmlns:xlink="http://www.w3.org/1999/xlink" content-type="dwc:institutional_code" xlink:type="simple">ANSP</named-content> 201863</th><th rowspan="1" colspan="1">
                      <named-content xmlns:xlink="http://www.w3.org/1999/xlink" content-type="dwc:institutional_code" xlink:type="simple">UF</named-content> 238589</th></tr><tr><th rowspan="1" colspan="1">Holotype</th><th rowspan="1" colspan="1">Paratype</th><th rowspan="1" colspan="1">Paratype</th><th rowspan="1" colspan="1">Paratype (C&amp;S)</th><th rowspan="1" colspan="1">Paratype</th><th rowspan="1" colspan="1">Paratype</th><th rowspan="1" colspan="1">Paratype</th><th rowspan="1" colspan="1">Paratype</th><th rowspan="1" colspan="1">Paratype</th><th rowspan="1" colspan="1">Paratype</th></tr><tr><td rowspan="1" colspan="1">
                      SL
                    </td><td rowspan="1" colspan="1">28.3</td><td rowspan="1" colspan="1">25.7</td><td rowspan="1" colspan="1">19.5</td><td rowspan="1" colspan="1">25.3</td><td rowspan="1" colspan="1">24.2</td><td rowspan="1" colspan="1">13.4</td><td rowspan="1" colspan="1">26.3</td><td rowspan="1" colspan="1">17.0</td><td rowspan="1" colspan="1">24.0</td><td rowspan="1" colspan="1">25.0</td></tr><tr><td rowspan="1" colspan="1">Dorsal-fin rays</td><td rowspan="1" colspan="1">XII, 9</td><td rowspan="1" colspan="1">XII, 9</td><td rowspan="1" colspan="1">XII, 9</td><td rowspan="1" colspan="1">XII, 9</td><td rowspan="1" colspan="1">XII, 9</td><td rowspan="1" colspan="1">XII, 9</td><td rowspan="1" colspan="1">XII, 9</td><td rowspan="1" colspan="1">XII, 9</td><td rowspan="1" colspan="1">XII, 9</td><td rowspan="1" colspan="1">XII, 9</td></tr><tr><td rowspan="1" colspan="1">Anal-fin rays</td><td rowspan="1" colspan="1">III, 8</td><td rowspan="1" colspan="1">III, 8</td><td rowspan="1" colspan="1">III, 8</td><td rowspan="1" colspan="1">III, 8</td><td rowspan="1" colspan="1">III, 8</td><td rowspan="1" colspan="1">III, 8</td><td rowspan="1" colspan="1">III, 8</td><td rowspan="1" colspan="1">III, 8</td><td rowspan="1" colspan="1">III, 8</td><td rowspan="1" colspan="1">III, 8</td></tr><tr><td rowspan="1" colspan="1">Principal caudal</td><td rowspan="1" colspan="1">9+8</td><td rowspan="1" colspan="1">9+8</td><td rowspan="1" colspan="1">9+8</td><td rowspan="1" colspan="1">9+8</td><td rowspan="1" colspan="1">9+8</td><td rowspan="1" colspan="1">9+8</td><td rowspan="1" colspan="1">9+8</td><td rowspan="1" colspan="1">Broken</td><td rowspan="1" colspan="1">9+8</td><td rowspan="1" colspan="1">9+8</td></tr><tr><td rowspan="1" colspan="1">Other caudal</td><td rowspan="1" colspan="1">IIIi+iIII</td><td rowspan="1" colspan="1">IIIi+iIII</td><td rowspan="1" colspan="1">IIIi+iIII</td><td rowspan="1" colspan="1">IIIi+iIII</td><td rowspan="1" colspan="1">IIIi+iIII</td><td rowspan="1" colspan="1">IIIi+iIII</td><td rowspan="1" colspan="1">IIIi+iIII</td><td rowspan="1" colspan="1">Broken</td><td rowspan="1" colspan="1">IIIi+iIII</td><td rowspan="1" colspan="1">IIIi+iIII</td></tr><tr><td rowspan="1" colspan="1">Pectoral-fin rays</td><td rowspan="1" colspan="1">17, 17</td><td rowspan="1" colspan="1">17, 16</td><td rowspan="1" colspan="1">17, 17</td><td rowspan="1" colspan="1">17, 17</td><td rowspan="1" colspan="1">17*, 17</td><td rowspan="1" colspan="1">17, 17</td><td rowspan="1" colspan="1">17, 18</td><td rowspan="1" colspan="1">16, -</td><td rowspan="1" colspan="1">17, 17</td><td rowspan="1" colspan="1">17, 17</td></tr><tr><td rowspan="1" colspan="1">Gill rakers</td><td rowspan="1" colspan="1">19</td><td rowspan="1" colspan="1">20</td><td rowspan="1" colspan="1">19</td><td rowspan="1" colspan="1">19</td><td rowspan="1" colspan="1">19</td><td rowspan="1" colspan="1">19</td><td rowspan="1" colspan="1">18</td><td rowspan="1" colspan="1">18</td><td rowspan="1" colspan="1">19</td><td rowspan="1" colspan="1">18</td></tr><tr><td rowspan="1" colspan="1">Head length</td><td rowspan="1" colspan="1">33.2</td><td rowspan="1" colspan="1">36.2</td><td rowspan="1" colspan="1">35.4</td><td rowspan="1" colspan="1">-</td><td rowspan="1" colspan="1">38.0</td><td rowspan="1" colspan="1">37.3</td><td rowspan="1" colspan="1">34.6</td><td rowspan="1" colspan="1">39.4</td><td rowspan="1" colspan="1">35.8</td><td rowspan="1" colspan="1">37.0</td></tr><tr><td rowspan="1" colspan="1">Eye diameter</td><td rowspan="1" colspan="1">12.0</td><td rowspan="1" colspan="1">12.1</td><td rowspan="1" colspan="1">14.9</td><td rowspan="1" colspan="1">-</td><td rowspan="1" colspan="1">11.6</td><td rowspan="1" colspan="1">15.7</td><td rowspan="1" colspan="1">11.4</td><td rowspan="1" colspan="1">13.5</td><td rowspan="1" colspan="1">12.1</td><td rowspan="1" colspan="1">13.0</td></tr><tr><td rowspan="1" colspan="1">Snout length</td><td rowspan="1" colspan="1">7.1</td><td rowspan="1" colspan="1">7.4</td><td rowspan="1" colspan="1">6.2</td><td rowspan="1" colspan="1">-</td><td rowspan="1" colspan="1">7.4</td><td rowspan="1" colspan="1">6.7</td><td rowspan="1" colspan="1">5.7</td><td rowspan="1" colspan="1">5.9</td><td rowspan="1" colspan="1">7.1</td><td rowspan="1" colspan="1">5.5</td></tr><tr><td rowspan="1" colspan="1">Depth at CP</td><td rowspan="1" colspan="1">20.1</td><td rowspan="1" colspan="1">18.7</td><td rowspan="1" colspan="1">17.4</td><td rowspan="1" colspan="1">-</td><td rowspan="1" colspan="1">19.8</td><td rowspan="1" colspan="1">18.7</td><td rowspan="1" colspan="1">16.3</td><td rowspan="1" colspan="1">17.6</td><td rowspan="1" colspan="1">17.1</td><td rowspan="1" colspan="1">17.2</td></tr><tr><td rowspan="1" colspan="1">Depth at PFO</td><td rowspan="1" colspan="1">33.9</td><td rowspan="1" colspan="1">36.6</td><td rowspan="1" colspan="1">34.4</td><td rowspan="1" colspan="1">-</td><td rowspan="1" colspan="1">35.5</td><td rowspan="1" colspan="1">35.1</td><td rowspan="1" colspan="1">35.4</td><td rowspan="1" colspan="1">31.2</td><td rowspan="1" colspan="1">40.0</td><td rowspan="1" colspan="1">33.6</td></tr><tr><td rowspan="1" colspan="1">Length P1</td><td rowspan="1" colspan="1">25.8</td><td rowspan="1" colspan="1">24.5</td><td rowspan="1" colspan="1">23.1</td><td rowspan="1" colspan="1">-</td><td rowspan="1" colspan="1">21.9</td><td rowspan="1" colspan="1">26.1</td><td rowspan="1" colspan="1">24.7</td><td rowspan="1" colspan="1">22.4</td><td rowspan="1" colspan="1">28.8</td><td rowspan="1" colspan="1">25.6</td></tr><tr><td rowspan="1" colspan="1">Length P2</td><td rowspan="1" colspan="1">72.4</td><td rowspan="1" colspan="1">45.5</td><td rowspan="1" colspan="1">Broken</td><td rowspan="1" colspan="1">-</td><td rowspan="1" colspan="1">47.1</td><td rowspan="1" colspan="1">42.5</td><td rowspan="1" colspan="1">62.7</td><td rowspan="1" colspan="1">Broken</td><td rowspan="1" colspan="1">83.3</td><td rowspan="1" colspan="1">Broken</td></tr><tr><td rowspan="1" colspan="1">Length DXII</td><td rowspan="1" colspan="1">18.7</td><td rowspan="1" colspan="1">20.2</td><td rowspan="1" colspan="1">20.5</td><td rowspan="1" colspan="1">-</td><td rowspan="1" colspan="1">16.5</td><td rowspan="1" colspan="1">17.2</td><td rowspan="1" colspan="1">19.0</td><td rowspan="1" colspan="1">15.9</td><td rowspan="1" colspan="1">22.2</td><td rowspan="1" colspan="1">21.0</td></tr><tr><td rowspan="1" colspan="1">Width of bar ventral to eye</td><td rowspan="1" colspan="1">25.5</td><td rowspan="1" colspan="1">28.0</td><td rowspan="1" colspan="1">21.5</td><td rowspan="1" colspan="1">-</td><td rowspan="1" colspan="1">26.1</td><td rowspan="1" colspan="1">26.0</td><td rowspan="1" colspan="1">23.1</td><td rowspan="1" colspan="1">25.4</td><td rowspan="1" colspan="1">25.6</td><td rowspan="1" colspan="1">28.4</td></tr></tbody></table><table-wrap-foot><fn><label>*</label><p>6<sup>th</sup> and 7<sup>th</sup> rays (counting from dorsalmost ray) separate proximally but joined distally within same sheath and appearing as a single fat ray.</p></fn></table-wrap-foot></table-wrap><table-wrap id="T2" position="float" orientation="portrait"><label>Table 2.</label><caption><p>Frequency distributions of gill rakers on first arch and left and right pectoral-fin rays in <italic><tp:taxon-name><tp:taxon-name-part taxon-name-part-type="genus">Lipogramma</tp:taxon-name-part> <tp:taxon-name-part taxon-name-part-type="species">levinsoni</tp:taxon-name-part></tp:taxon-name></italic> sp. n., <italic><tp:taxon-name><tp:taxon-name-part taxon-name-part-type="genus">Lipogramma</tp:taxon-name-part> <tp:taxon-name-part taxon-name-part-type="species">evides</tp:taxon-name-part></tp:taxon-name></italic>, and <italic><tp:taxon-name><tp:taxon-name-part taxon-name-part-type="genus">Lipogramma</tp:taxon-name-part> <tp:taxon-name-part taxon-name-part-type="species">haberi</tp:taxon-name-part></tp:taxon-name></italic> sp. n. Counts for the holotype and three paratypes of <italic><tp:taxon-name><tp:taxon-name-part taxon-name-part-type="genus">Lipogramma</tp:taxon-name-part> <tp:taxon-name-part taxon-name-part-type="species">evides</tp:taxon-name-part></tp:taxon-name></italic> are included from <xref ref-type="bibr" rid="B35">Robins and Colins (1979)</xref>. Counts of gill rakers and pectoral-fin rays for a fourth paratype of <italic><tp:taxon-name><tp:taxon-name-part taxon-name-part-type="genus">Lipogramma</tp:taxon-name-part> <tp:taxon-name-part taxon-name-part-type="species">evides</tp:taxon-name-part></tp:taxon-name></italic>, <named-content xmlns:xlink="http://www.w3.org/1999/xlink" content-type="dwc:institutional_code" xlink:type="simple">ANSP</named-content> 134330, were not given in the original description. The fifth and smallest paratype, <named-content xmlns:xlink="http://www.w3.org/1999/xlink" content-type="dwc:institutional_code" xlink:type="simple">ANSP</named-content> 134332, is a specimen of <italic><tp:taxon-name><tp:taxon-name-part taxon-name-part-type="genus">Lipogramma</tp:taxon-name-part> <tp:taxon-name-part taxon-name-part-type="species">levinsoni</tp:taxon-name-part></tp:taxon-name></italic>, and counts of that specimen made in this study are included. An asterisk indicates count of gill rakers or left pectoral-fin rays in holotype.</p></caption><table id="TID0ECSAI" rules="all"><tbody><tr><th rowspan="1" colspan="1"/><th rowspan="1" colspan="8">Gill Rakers</th><th rowspan="1" colspan="5">Pectoral-fin Rays</th></tr><tr><th rowspan="1" colspan="1"/><th rowspan="1" colspan="1">15</th><th rowspan="1" colspan="1">16</th><th rowspan="1" colspan="1">17</th><th rowspan="1" colspan="1">18</th><th rowspan="1" colspan="1">19</th><th rowspan="1" colspan="1">20</th><th rowspan="1" colspan="1">21</th><th rowspan="1" colspan="1">22</th><th rowspan="1" colspan="1">15</th><th rowspan="1" colspan="1">16</th><th rowspan="1" colspan="1">17</th><th rowspan="1" colspan="1">18</th><th rowspan="1" colspan="1">19</th></tr><tr><td rowspan="1" colspan="1">
              <italic><tp:taxon-name><tp:taxon-name-part taxon-name-part-type="genus">Lipogramma</tp:taxon-name-part> <tp:taxon-name-part taxon-name-part-type="species">levinsoni</tp:taxon-name-part></tp:taxon-name></italic>
            </td><td rowspan="1" colspan="1"/><td rowspan="1" colspan="1"/><td rowspan="1" colspan="1">1</td><td rowspan="1" colspan="1">5</td><td rowspan="1" colspan="1">9*</td><td rowspan="1" colspan="1">1</td><td rowspan="1" colspan="1"/><td rowspan="1" colspan="1"/><td rowspan="1" colspan="1"/><td rowspan="1" colspan="1">5</td><td rowspan="1" colspan="1">26*</td><td rowspan="1" colspan="1">3</td><td rowspan="1" colspan="1"/></tr><tr><td rowspan="1" colspan="1">
              <italic><tp:taxon-name><tp:taxon-name-part taxon-name-part-type="genus">Lipogramma</tp:taxon-name-part> <tp:taxon-name-part taxon-name-part-type="species">evides</tp:taxon-name-part></tp:taxon-name></italic>
            </td><td rowspan="1" colspan="1"/><td rowspan="1" colspan="1"/><td rowspan="1" colspan="1"/><td rowspan="1" colspan="1"/><td rowspan="1" colspan="1">3</td><td rowspan="1" colspan="1">14*</td><td rowspan="1" colspan="1">11</td><td rowspan="1" colspan="1">1</td><td rowspan="1" colspan="1">1</td><td rowspan="1" colspan="1">45*</td><td rowspan="1" colspan="1">9</td><td rowspan="1" colspan="1"/><td rowspan="1" colspan="1"/></tr><tr><td rowspan="1" colspan="1">
              <italic><tp:taxon-name><tp:taxon-name-part taxon-name-part-type="genus">Lipogramma</tp:taxon-name-part> <tp:taxon-name-part taxon-name-part-type="species">haberi</tp:taxon-name-part></tp:taxon-name></italic>
            </td><td rowspan="1" colspan="1">1*</td><td rowspan="1" colspan="1">2</td><td rowspan="1" colspan="1"/><td rowspan="1" colspan="1"/><td rowspan="1" colspan="1"/><td rowspan="1" colspan="1"/><td rowspan="1" colspan="1"/><td rowspan="1" colspan="1"/><td rowspan="1" colspan="1">1</td><td rowspan="1" colspan="1">5*</td><td rowspan="1" colspan="1"/><td rowspan="1" colspan="1"/><td rowspan="1" colspan="1"/></tr></tbody></table></table-wrap><p>Spinous and soft dorsal fins confluent, several soft rays at rear of fin forming elevated lobe that extends posteriorly beyond base of caudal fin. Pelvic fin, when depressed, extending posteriorly to point between anterior base of anal fin and beyond base of caudal fin, elongate first pelvic-fin ray broken in most preserved specimens. Dorsal profile from snout to origin of dorsal fin convex. Diameter of eye of holotype <!--PageBreak--><!--PageBreak-->contained 2.8 times in head length. Pupil slightly tear shaped, with small aphakic space anteriorly. Scales extending anteriorly onto posterior portion of head, ending short of coronal pore. Scales present on cheeks, opercle, preopercle, interopercle, and isthmus. Scales lacking on top of head, snout, jaws, and branchiostegals. Scales large and deciduous, too many scales missing in most specimens to make accurate scale counts. In holotype, approximately 23 lateral scales between shoulder and base of caudal fin, approximately 4 scale rows on cheek, and approximately 9 scale rows across body above <!--PageBreak-->anal-fin origin. Scales on head and nape without cteni, scales on rest of body ctenoid. Fins naked except small scales present at bases of soft dorsal and anal fins.</p><p>Margins of bones of opercular series smooth, opercle without spines. Single row of teeth on premaxilla posteriorly, broadening to 2-3 rows anteriorly, teeth in innermost row smallest, some teeth in outer row enlarged into small canines. Dentary similar, holotype with 3 enlarged teeth in outer row near symphysis. Vomer with chevron-shaped patch of teeth, palatine with long series of small teeth. Several canals and pores visible on head, but most pores inconspicuous. Conspicuous pores present in infraorbital canal (2 pores) and portion of supraorbital canal bordering dorsal portion of orbit (3); less conspicuous pores present on top of head (1 median coronal pore), preopercle (7), and lateral-line canal in the posttemporal region (3). Anteriormost of the 3 supraorbital pores situated at anterodorsal corner of orbit, middle supraorbital pore situated above mid orbit, and posteriormost supraorbital pore situated at posterodorsal corner of orbit (Fig. <xref ref-type="fig" rid="F4">4</xref>). This pore with fleshy rim in holotype, and mid-orbit supraorbital pore with smaller fleshy rim. Posterior nostril situated just ventral to anteriormost supraorbital pore, nostril a single large opening with ventral portion of rim slightly elevated. Anterior nostril in tube with anterior flap and situated just posterior to upper lip. No lateral line present on body.</p><fig id="F4" position="float" orientation="portrait"><label>Figure 4.</label><caption><p>Supraorbital pore patterns in <italic><tp:taxon-name><tp:taxon-name-part taxon-name-part-type="genus">Lipogramma</tp:taxon-name-part> <tp:taxon-name-part taxon-name-part-type="species">evides</tp:taxon-name-part></tp:taxon-name></italic>, <named-content xmlns:xlink="http://www.w3.org/1999/xlink" content-type="dwc:institutional_code" xlink:type="simple">UF</named-content> 238591, 34.5 mm SL (left) and <italic><tp:taxon-name><tp:taxon-name-part taxon-name-part-type="genus">Lipogramma</tp:taxon-name-part> <tp:taxon-name-part taxon-name-part-type="species">levinsoni</tp:taxon-name-part></tp:taxon-name></italic> sp. n., <named-content xmlns:xlink="http://www.w3.org/1999/xlink" content-type="dwc:institutional_code" xlink:type="simple">UF</named-content> 238589, 25.0 mm SL (right). Arrows point to pores, which have been outlined with tiny dots for emphasis. PN – posterior nostril.</p></caption><graphic xmlns:xlink="http://www.w3.org/1999/xlink" xlink:href="zookeys-638-045-g004.jpg" position="float" orientation="portrait" xlink:type="simple" id="oo_113887.jpg"/></fig><p>Coloration: In life (Fig. <xref ref-type="fig" rid="F2">2</xref>), ground color of head and trunk white to tan dorsally grading to white below. <bold>Head</bold>: dark brown to black bar encompassing orbit and extending ventrally to ventral midline; above orbit, bar narrowing across dorsal midline; eye with dark brown outer ring, yellowish to bluish iris. <bold>Trunk</bold>: two broad, dark brown to blackish bars present beneath dorsal fin, bars sometimes hourglass shaped, with narrower and less intensely colored central regions (central regions losing almost all dark color in some freshly dead specimens); anterior bar extending ventrally from anterior third of spinous dorsal fin to ventral midline, its anterior border extending forward to encompass base of pectoral fin; posterior bar extending ventrally from base of soft dorsal fin to posterior half of anal fin. <bold>Dorsal fin</bold>: dark trunk bars extending onto base of fin <!--PageBreak-->as two blotches, anterior blotch short, low, less conspicuous (than posterior blotch) and sometimes with faint orange upper border. Posterior blotch an intense, dark, longitudinal oval spanning lower half of soft dorsal and bordered posteriorly by white to bluish-white pigment. Base of fin between trunk bars whitish, central portion of fin brown to grey, and distal third of fin with bluish tint and thin, orange, submarginal stripe; this stripe breaking into spots along the rear third of fin. <bold>Anal fin</bold>: posterior trunk bar extending onto proximal portion of posterior half of fin as a strong, horizontally elongate, black blotch edged distally with bluish white line; base of fin with thin, white stripe, fin color grading into blackish to bluish-black distally. A thin, orange, sub-marginal stripe breaks into spots along posterior portion of fin. <bold>Caudal fin</bold>: basal half translucent pale orange, grading into translucent bluish distally, sometimes with indistinct, very narrow, submarginal orange band around entire edge. <bold>Pectoral fins</bold>: base blackish, fin translucent, rays translucent or tinted with orange. <bold>Pelvic fins</bold>: translucent white to bluish white, with orange tint medially on basal half of fin. In preservative (Fig. <xref ref-type="fig" rid="F5">5A</xref>), barred color pattern retained, but orange, yellow, and bluish pigments absent.</p><fig id="F5" position="float" orientation="portrait"><label>Figure 5.</label><caption><p>Preserved specimens of <bold>A</bold> <italic><tp:taxon-name><tp:taxon-name-part taxon-name-part-type="genus">Lipogramma</tp:taxon-name-part> <tp:taxon-name-part taxon-name-part-type="species">levinsoni</tp:taxon-name-part></tp:taxon-name></italic> sp. n., holotype, <named-content xmlns:xlink="http://www.w3.org/1999/xlink" content-type="dwc:institutional_code" xlink:type="simple">USNM</named-content> 406139, 28.3 mm SL <bold>B</bold> <italic><tp:taxon-name><tp:taxon-name-part taxon-name-part-type="genus">Lipogramma</tp:taxon-name-part> <tp:taxon-name-part taxon-name-part-type="species">haberi</tp:taxon-name-part></tp:taxon-name></italic> sp. n., holotype, <named-content xmlns:xlink="http://www.w3.org/1999/xlink" content-type="dwc:institutional_code" xlink:type="simple">USNM</named-content> 422679, 40.1 mm SL <bold>C</bold> <italic><tp:taxon-name><tp:taxon-name-part taxon-name-part-type="genus">Lipogramma</tp:taxon-name-part> <tp:taxon-name-part taxon-name-part-type="species">evides</tp:taxon-name-part></tp:taxon-name></italic>, paratype, <named-content xmlns:xlink="http://www.w3.org/1999/xlink" content-type="dwc:institutional_code" xlink:type="simple">ANSP</named-content> 134330, 30.5 mm SL Photos <bold>A</bold> and <bold>B</bold> by Sandra Raredon, <bold>C</bold> by Mark Sabaj.</p></caption><graphic xmlns:xlink="http://www.w3.org/1999/xlink" xlink:href="zookeys-638-045-g005.jpg" position="float" orientation="portrait" xlink:type="simple" id="oo_113888.jpg"/></fig></tp:treatment-sec><tp:treatment-sec sec-type="distribution" id="SECID0EDGBG"><title>Distribution.</title><p>Known from specimens collected from the Bahamas, Bonaire, Curaçao, Dominica, and Jamaica. This species was also clearly observed in October 2016 by DRR and LT from the mini-submarine “Idabel” at 140 m depth adjacent to Half Moon Bay, Roatan, Honduras.</p></tp:treatment-sec><tp:treatment-sec sec-type="habitat" id="SECID0ENGBG"><title>Habitat.</title><p>Lives in or hovers above small rocky rubble on gradual slopes at depths of 108-154 m. When approached by the submersible, <italic><tp:taxon-name><tp:taxon-name-part taxon-name-part-type="genus">Lipogramma</tp:taxon-name-part> <tp:taxon-name-part taxon-name-part-type="species">levinsoni</tp:taxon-name-part></tp:taxon-name></italic> disappears into the rubble. We observed them often in pairs.</p></tp:treatment-sec><tp:treatment-sec sec-type="etymology" id="SECID0E4GBG"><title>Etymology.</title><p>Named <italic><tp:taxon-name><tp:taxon-name-part taxon-name-part-type="genus">Lipogramma</tp:taxon-name-part> <tp:taxon-name-part taxon-name-part-type="species">levinsoni</tp:taxon-name-part></tp:taxon-name></italic> in recognition of the generous, continuing support of research on neotropical biology at the <named-content xmlns:xlink="http://www.w3.org/1999/xlink" xlink:type="simple" content-type="institution" xlink:href="http://grbio.org/institution/smithsonian-tropical-research-institute" id="NCID0ENHBG">Smithsonian Tropical Research Institute</named-content> (Panamá) made by Frank Levinson.</p></tp:treatment-sec><tp:treatment-sec sec-type="Common name" id="SECID0ESHBG"><title>Common name.</title><p>We propose “Hourglass basslet” (Cabrilleta hierba-horaria as the Spanish equivalent) to differentiate this species from the Banded Basslet, <italic><tp:taxon-name><tp:taxon-name-part taxon-name-part-type="genus">Lipogramma</tp:taxon-name-part> <tp:taxon-name-part taxon-name-part-type="species">evides</tp:taxon-name-part></tp:taxon-name></italic>, and the Yellow-banded Basslet, <italic><tp:taxon-name><tp:taxon-name-part taxon-name-part-type="genus">Lipogramma</tp:taxon-name-part> <tp:taxon-name-part taxon-name-part-type="species">haberi</tp:taxon-name-part></tp:taxon-name></italic> (see description below), both of which have narrower, straight-sided bars on the trunk.</p></tp:treatment-sec><tp:treatment-sec sec-type="Genetic comparisons" id="SECID0EMIBG"><title>Genetic comparisons.</title><p>Table <xref ref-type="table" rid="T3">3</xref> shows average inter- and intraspecific divergences in <abbrev xmlns:xlink="http://www.w3.org/1999/xlink" xlink:title="cytochrome c oxidase subunit I" id="ABBRID0EWIBG" xlink:type="simple">COI</abbrev> among species of <italic><tp:taxon-name><tp:taxon-name-part taxon-name-part-type="genus">Lipogramma</tp:taxon-name-part></tp:taxon-name></italic> analyzed genetically in this study. With the exception of a single substitution in one specimen, the 15 specimens of <italic><tp:taxon-name><tp:taxon-name-part taxon-name-part-type="genus">Lipogramma</tp:taxon-name-part> <tp:taxon-name-part taxon-name-part-type="species">levinsoni</tp:taxon-name-part></tp:taxon-name></italic> exhibit no intraspecific genetic variation at this locus and differ from other <italic><tp:taxon-name><tp:taxon-name-part taxon-name-part-type="genus">Lipogramma</tp:taxon-name-part></tp:taxon-name></italic> species by 15.4–26.0%. <italic><tp:taxon-name><tp:taxon-name-part taxon-name-part-type="genus">Lipogramma</tp:taxon-name-part> <tp:taxon-name-part taxon-name-part-type="species">levinsoni</tp:taxon-name-part></tp:taxon-name></italic> differs from <italic><tp:taxon-name><tp:taxon-name-part taxon-name-part-type="genus">Lipogramma</tp:taxon-name-part> <tp:taxon-name-part taxon-name-part-type="species">evides</tp:taxon-name-part></tp:taxon-name></italic> by 17.1% and <italic><tp:taxon-name><tp:taxon-name-part taxon-name-part-type="genus">Lipogramma</tp:taxon-name-part> <tp:taxon-name-part taxon-name-part-type="species">haberi</tp:taxon-name-part></tp:taxon-name></italic> by 19.0%.</p><table-wrap id="T3" position="float" orientation="portrait"><label>Table 3.</label><caption><p>Average Kimura two-parameter distance summary for species of <italic><tp:taxon-name><tp:taxon-name-part taxon-name-part-type="genus">Lipogramma</tp:taxon-name-part></tp:taxon-name></italic> based on cytochrome c oxidase I (<abbrev xmlns:xlink="http://www.w3.org/1999/xlink" xlink:title="cytochrome c oxidase subunit I" id="ABBRID0EDLBG" xlink:type="simple">COI</abbrev>) sequences analyzed in this study. Intraspecific averages are in bold.</p></caption><table id="TID0EE6AI" rules="all"><tbody><tr><th rowspan="1" colspan="1"/><th rowspan="1" colspan="1">“<italic>robinsi1</italic>”</th><th rowspan="1" colspan="1">“<italic>robinsi2</italic>”</th><th rowspan="1" colspan="1">
              <italic><tp:taxon-name><tp:taxon-name-part taxon-name-part-type="species">levinsoni</tp:taxon-name-part></tp:taxon-name></italic>
            </th><th rowspan="1" colspan="1">
              <italic><tp:taxon-name><tp:taxon-name-part taxon-name-part-type="species">haberi</tp:taxon-name-part></tp:taxon-name></italic>
            </th><th rowspan="1" colspan="1">
              <italic><tp:taxon-name><tp:taxon-name-part taxon-name-part-type="species">anabantoides</tp:taxon-name-part></tp:taxon-name></italic>
            </th><th rowspan="1" colspan="1">
              <italic><tp:taxon-name><tp:taxon-name-part taxon-name-part-type="species">trilineata</tp:taxon-name-part></tp:taxon-name></italic>
            </th><th rowspan="1" colspan="1">
              <italic><tp:taxon-name><tp:taxon-name-part taxon-name-part-type="species">klayi</tp:taxon-name-part></tp:taxon-name></italic>
            </th><th rowspan="1" colspan="1">
              <italic><tp:taxon-name><tp:taxon-name-part taxon-name-part-type="species">evides</tp:taxon-name-part></tp:taxon-name></italic>
            </th></tr><tr><td rowspan="1" colspan="1">“<italic>robinsi1</italic>” (n=6)</td><td rowspan="1" colspan="1">
              <bold>0.003</bold>
            </td><td rowspan="1" colspan="1"/><td rowspan="1" colspan="1"/><td rowspan="1" colspan="1"/><td rowspan="1" colspan="1"/><td rowspan="1" colspan="1"/><td rowspan="1" colspan="1"/><td rowspan="1" colspan="1"/></tr><tr><td rowspan="1" colspan="1">“<italic>robinsi2</italic>” (n=7)</td><td rowspan="1" colspan="1">0.119</td><td rowspan="1" colspan="1">
              <bold>0.002</bold>
            </td><td rowspan="1" colspan="1"/><td rowspan="1" colspan="1"/><td rowspan="1" colspan="1"/><td rowspan="1" colspan="1"/><td rowspan="1" colspan="1"/><td rowspan="1" colspan="1"/></tr><tr><td rowspan="1" colspan="1">
              <italic><tp:taxon-name><tp:taxon-name-part taxon-name-part-type="species">levinsoni</tp:taxon-name-part></tp:taxon-name></italic> (n=15)</td><td rowspan="1" colspan="1">0.162</td><td rowspan="1" colspan="1">0.169</td><td rowspan="1" colspan="1">
              <bold>0</bold>
            </td><td rowspan="1" colspan="1"/><td rowspan="1" colspan="1"/><td rowspan="1" colspan="1"/><td rowspan="1" colspan="1"/><td rowspan="1" colspan="1"/></tr><tr><td rowspan="1" colspan="1">
              <italic><tp:taxon-name><tp:taxon-name-part taxon-name-part-type="species">haberi</tp:taxon-name-part></tp:taxon-name></italic> (n=3)</td><td rowspan="1" colspan="1">0.111</td><td rowspan="1" colspan="1">0.132</td><td rowspan="1" colspan="1">0.19</td><td rowspan="1" colspan="1">
              <bold>0.002</bold>
            </td><td rowspan="1" colspan="1"/><td rowspan="1" colspan="1"/><td rowspan="1" colspan="1"/><td rowspan="1" colspan="1"/></tr><tr><td rowspan="1" colspan="1">
              <italic><tp:taxon-name><tp:taxon-name-part taxon-name-part-type="species">anabantoides</tp:taxon-name-part></tp:taxon-name></italic> (n=2)</td><td rowspan="1" colspan="1">0.195</td><td rowspan="1" colspan="1">0.184</td><td rowspan="1" colspan="1">0.154</td><td rowspan="1" colspan="1">0.202</td><td rowspan="1" colspan="1">
              <bold>0.005</bold>
            </td><td rowspan="1" colspan="1"/><td rowspan="1" colspan="1"/><td rowspan="1" colspan="1"/></tr><tr><td rowspan="1" colspan="1">
              <italic><tp:taxon-name><tp:taxon-name-part taxon-name-part-type="species">trilineata</tp:taxon-name-part></tp:taxon-name></italic> (n=12)</td><td rowspan="1" colspan="1">0.217</td><td rowspan="1" colspan="1">0.251</td><td rowspan="1" colspan="1">0.227</td><td rowspan="1" colspan="1">0.236</td><td rowspan="1" colspan="1">0.258</td><td rowspan="1" colspan="1">
              <bold>0.005</bold>
            </td><td rowspan="1" colspan="1"/><td rowspan="1" colspan="1"/></tr><tr><td rowspan="1" colspan="1">
              <italic><tp:taxon-name><tp:taxon-name-part taxon-name-part-type="species">klayi</tp:taxon-name-part></tp:taxon-name></italic> (n=21)</td><td rowspan="1" colspan="1">0.266</td><td rowspan="1" colspan="1">0.259</td><td rowspan="1" colspan="1">0.26</td><td rowspan="1" colspan="1">0.279</td><td rowspan="1" colspan="1">0.246</td><td rowspan="1" colspan="1">0.242</td><td rowspan="1" colspan="1">
              <bold>0.003</bold>
            </td><td rowspan="1" colspan="1"/></tr><tr><td rowspan="1" colspan="1">
              <italic><tp:taxon-name><tp:taxon-name-part taxon-name-part-type="species">evides</tp:taxon-name-part></tp:taxon-name></italic> (n=30)</td><td rowspan="1" colspan="1">0.103</td><td rowspan="1" colspan="1">0.128</td><td rowspan="1" colspan="1">0.171</td><td rowspan="1" colspan="1">0.11</td><td rowspan="1" colspan="1">0.22</td><td rowspan="1" colspan="1">0.249</td><td rowspan="1" colspan="1">0.263</td><td rowspan="1" colspan="1">
              <bold>0.001</bold>
            </td></tr></tbody></table></table-wrap></tp:treatment-sec><tp:treatment-sec sec-type="comments" id="SECID0ESYBG"><title>Comments.</title><p>The smallest paratype of <italic><tp:taxon-name><tp:taxon-name-part taxon-name-part-type="genus">Lipogramma</tp:taxon-name-part> <tp:taxon-name-part taxon-name-part-type="species">evides</tp:taxon-name-part></tp:taxon-name></italic>, <named-content xmlns:xlink="http://www.w3.org/1999/xlink" content-type="dwc:institutional_code" xlink:type="simple">ANSP</named-content> 134332 (Fig. <xref ref-type="fig" rid="F1">1B</xref>), 12.6 mm SL, is a specimen of <italic><tp:taxon-name><tp:taxon-name-part taxon-name-part-type="genus">Lipogramma</tp:taxon-name-part> <tp:taxon-name-part taxon-name-part-type="species">levinsoni</tp:taxon-name-part></tp:taxon-name></italic>. Although <xref ref-type="bibr" rid="B35">Robins and Colin (1979)</xref> indicated 15 pectoral-fin rays on both sides of this specimen, we count 17 on the right and find the left side too bent to make an accurate count. <italic><tp:taxon-name><tp:taxon-name-part taxon-name-part-type="genus">Lipogramma</tp:taxon-name-part> <tp:taxon-name-part taxon-name-part-type="species">levinsoni</tp:taxon-name-part></tp:taxon-name></italic> typically has 17–18 pectoral-fin rays, modally 17. The gill-raker count of 19 given by <xref ref-type="bibr" rid="B35">Robins and Colin (1979)</xref> was confirmed by our examination, and is the typical count for <italic><tp:taxon-name><tp:taxon-name-part taxon-name-part-type="genus">Lipogramma</tp:taxon-name-part> <tp:taxon-name-part taxon-name-part-type="species">levinsoni</tp:taxon-name-part></tp:taxon-name></italic>. Counts of pectoral-fin rays (15–16, usually 16) and gill rakers on the first arch (19–21, usually 20 or 21) given by <xref ref-type="bibr" rid="B35">Robins and Colin (1979)</xref> for the remaining paratypes of <!--PageBreak--><italic><tp:taxon-name><tp:taxon-name-part taxon-name-part-type="genus">Lipogramma</tp:taxon-name-part> <tp:taxon-name-part taxon-name-part-type="species">evides</tp:taxon-name-part></tp:taxon-name></italic> support their identification as specimens of <italic><tp:taxon-name><tp:taxon-name-part taxon-name-part-type="genus">Lipogramma</tp:taxon-name-part> <tp:taxon-name-part taxon-name-part-type="species">evides</tp:taxon-name-part></tp:taxon-name></italic>. As noted, previous authors have mistakenly identified the broad-banded <italic><tp:taxon-name><tp:taxon-name-part taxon-name-part-type="genus">Lipogramma</tp:taxon-name-part> <tp:taxon-name-part taxon-name-part-type="species">levinsoni</tp:taxon-name-part></tp:taxon-name></italic> as the juvenile form of the more narrow-banded <italic><tp:taxon-name><tp:taxon-name-part taxon-name-part-type="genus">Lipogramma</tp:taxon-name-part> <tp:taxon-name-part taxon-name-part-type="species">evides</tp:taxon-name-part></tp:taxon-name></italic>. Our material includes juvenile specimens of both <italic><tp:taxon-name><tp:taxon-name-part taxon-name-part-type="genus">Lipogramma</tp:taxon-name-part> <tp:taxon-name-part taxon-name-part-type="species">levinsoni</tp:taxon-name-part></tp:taxon-name></italic> and <italic><tp:taxon-name><tp:taxon-name-part taxon-name-part-type="genus">Lipogramma</tp:taxon-name-part> <tp:taxon-name-part taxon-name-part-type="species">evides</tp:taxon-name-part></tp:taxon-name></italic>, which in each case have the adult configuration of dark bands (Fig. <xref ref-type="fig" rid="F6">6</xref>).</p><fig id="F6" position="float" orientation="portrait"><label>Figure 6.</label><caption><p>Comparison of juveniles of <bold>A</bold> <italic><tp:taxon-name><tp:taxon-name-part taxon-name-part-type="genus">Lipogramma</tp:taxon-name-part> <tp:taxon-name-part taxon-name-part-type="species">levinsoni</tp:taxon-name-part></tp:taxon-name></italic> sp. n., <named-content xmlns:xlink="http://www.w3.org/1999/xlink" content-type="dwc:institutional_code" xlink:type="simple">USNM</named-content> 440230, paratype, 13.4 mm SL and <bold>B</bold> <italic><tp:taxon-name><tp:taxon-name-part taxon-name-part-type="genus">Lipogramma</tp:taxon-name-part> <tp:taxon-name-part taxon-name-part-type="species">evides</tp:taxon-name-part></tp:taxon-name></italic>, <named-content xmlns:xlink="http://www.w3.org/1999/xlink" content-type="dwc:institutional_code" xlink:type="simple">USNM</named-content> 431410, 12.7 mm SL.</p></caption><graphic xmlns:xlink="http://www.w3.org/1999/xlink" xlink:href="zookeys-638-045-g006.jpg" position="float" orientation="portrait" xlink:type="simple" id="oo_113889.jpg"/></fig><!--PageBreak--><!--PageBreak--></tp:treatment-sec><tp:treatment-sec><!--Section generated to contain objects referenced in tp:taxon-treatment.--><fig id="F1" position="float" orientation="portrait"><label>Figure 1.</label><caption><p>Previously published images of <bold>A</bold> <italic><tp:taxon-name><tp:taxon-name-part taxon-name-part-type="genus">Lipogramma</tp:taxon-name-part> <tp:taxon-name-part taxon-name-part-type="species">evides</tp:taxon-name-part></tp:taxon-name></italic>, 34.4 mm SL, <named-content xmlns:xlink="http://www.w3.org/1999/xlink" content-type="dwc:institutional_code" xlink:type="simple">ANSP</named-content> 134329, holotype, from <xref ref-type="bibr" rid="B35">Robins and Colin (1979</xref>: fig. 1) <bold>B</bold> <italic><tp:taxon-name><tp:taxon-name-part taxon-name-part-type="genus">Lipogramma</tp:taxon-name-part> <tp:taxon-name-part taxon-name-part-type="species">levinsoni</tp:taxon-name-part></tp:taxon-name></italic> sp. n., 12.6 mm SL, <named-content xmlns:xlink="http://www.w3.org/1999/xlink" content-type="dwc:institutional_code" xlink:type="simple">ANSP</named-content> 134332, as juvenile paratype of <italic><tp:taxon-name><tp:taxon-name-part taxon-name-part-type="genus">Lipogramma</tp:taxon-name-part> <tp:taxon-name-part taxon-name-part-type="species">evides</tp:taxon-name-part></tp:taxon-name></italic> in <xref ref-type="bibr" rid="B35">Robins and Colin (1979</xref>: fig. 2) <bold>C</bold> <italic><tp:taxon-name><tp:taxon-name-part taxon-name-part-type="genus">Lipogramma</tp:taxon-name-part> <tp:taxon-name-part taxon-name-part-type="species">levinsoni</tp:taxon-name-part></tp:taxon-name></italic> sp. n., 14.1 mm SL, <abbrev xmlns:xlink="http://www.w3.org/1999/xlink" content-type="institution" xlink:title="Indian River Coastal Zone Museum, Harbor Branch Foundation, Fort Pierce, Florida" id="ABBRID0ERIAC" xlink:type="simple">IRCZM</abbrev> 107: 07660, as juvenile of <italic><tp:taxon-name><tp:taxon-name-part taxon-name-part-type="genus">Lipogramma</tp:taxon-name-part> <tp:taxon-name-part taxon-name-part-type="species">evides</tp:taxon-name-part></tp:taxon-name></italic> in <xref ref-type="bibr" rid="B15">Gilmore and Jones (1988</xref>: fig. 3). Images reproduced with permission from Bulletin of Marine Science.</p></caption><graphic xmlns:xlink="http://www.w3.org/1999/xlink" xlink:href="zookeys-638-045-g001.jpg" position="float" orientation="portrait" xlink:type="simple" id="oo_113884.jpg"/></fig></tp:treatment-sec><ref-list><ref id="B15"><mixed-citation xmlns:xlink="http://www.w3.org/1999/xlink" xlink:type="simple">
          <person-group><name name-style="western"><surname>Gilmore</surname><given-names>RG</given-names></name><name name-style="western"><surname>Jones</surname><given-names>RS</given-names></name></person-group> (<year>1988</year>) <article-title><italic><tp:taxon-name><tp:taxon-name-part taxon-name-part-type="genus">Lipogramma</tp:taxon-name-part> <tp:taxon-name-part taxon-name-part-type="species">flavescens</tp:taxon-name-part></tp:taxon-name></italic>, a new grammid fish from the Bahama Islands, with descriptive and distributional notes on <italic><tp:taxon-name><tp:taxon-name-part taxon-name-part-type="genus">L.</tp:taxon-name-part> <tp:taxon-name-part taxon-name-part-type="species">evides</tp:taxon-name-part></tp:taxon-name></italic> and <italic><tp:taxon-name><tp:taxon-name-part taxon-name-part-type="genus">L.</tp:taxon-name-part> <tp:taxon-name-part taxon-name-part-type="species">anabantoides</tp:taxon-name-part></tp:taxon-name></italic>.</article-title> <source>Bulletin of Marine Science</source> <volume>42</volume>: <fpage>435</fpage>–<lpage>445</lpage>.</mixed-citation></ref><ref id="B35"><mixed-citation xmlns:xlink="http://www.w3.org/1999/xlink" xlink:type="simple">
          <person-group><name name-style="western"><surname>Robins</surname><given-names>CR</given-names></name><name name-style="western"><surname>Colin</surname><given-names>PL</given-names></name></person-group> (<year>1979</year>) <article-title>Three new grammid fishes from the Caribbean Sea.</article-title> <source>Bulletin of marine Science</source> <volume>29</volume>: <fpage>41</fpage>–<lpage>52</lpage>.</mixed-citation></ref></ref-list></tp:taxon-treatment>
